# Supplementary material for: Assessment of Purity, Stability, and Pharmacokinetics of NGP-1, a Novel Prodrug of GS441254 with Potential Anti-SARS-CoV-2 Activity, Using Liquid Chromatography
Source: Molecules. 2023 Jul 25;28(15):5634. doi: 10.3390/molecules28155634 (PMC10420250; doi:10.3390/molecules28155634)
Supplement: Supplementary file 1 [file molecules-28-05634-s001.zip]

Archive with 1 entries (1 files):
- molecules-2472229-supplementary.pdf
